# Supplementary material for: The potential threat of Strongyloides spp. to mountain gorillas and public health in Bwindi Impenetrable National Park, Uganda
Source: Parasitol Res. 2026 Feb 18;125(1):52. doi: 10.1007/s00436-026-08643-z (PMC13046668; doi:10.1007/s00436-026-08643-z)
Supplement: Supplementary file 1 — Supplementary Material 1 (XLSX 11.3 KB) [file 436_2026_8643_MOESM1_ESM.xlsx]

## Sheet: List1
			18S rDNA HVR-IV		cox1
Sample	cq values		PCR	Sequence	PCR	Sequence	Notes on cox1
Mountain gorilla
MG14	25.07	25.20	negative	NA	NA	NA
MG40	22.53	25.48	positive	yes	positive	yes	1 ambiguous position
MG42	22.42	22.51	positive	yes	positive	yes	1 ambiguous position
MG47	27.51	27.80	negative	NA	NA	NA
MG51	25.96	25.93	positive	yes	positive	low quality	BLAST as Strongyloides fuelleborni
MG63	26.51	26.50	weakly positive	yes	positive	low quality	BLAST as Strongyloides fuelleborni
MG67	22.21	33.15	negative	NA	NA	NA
MG114	26.11	25.63	weakly positive	yes	positive	yes	2 ambiguous positions
MG122	26.90	27.03	negative	NA	NA	NA
MG124	29.48	29.48	weakly positive	yes	positive	low quality	BLAST as Necator sp.
Baboon
B1	23.79	23.81	negative	yes	weakly positive	low quality	BLAST as Strongyloides fuelleborni
B3	20.75	20.67	weakly positive	yes	positive	low quality	BLAST as Strongyloides fuelleborni
B7	25.37	25.41	positive	yes	positive	yes	1 ambiguous position
B8	27.50	27.42	positive	yes	weakly positive	yes	8 ambiguous positions
B12	29.78	30.00	negative	NA	NA	NA
B13	26.39	26.50	positive	yes	positive	yes	3 ambiguouspositions
B18	25.43	25.60	negative	NA	NA	NA
B20	21.33	21.45	negative	NA	NA	NA
B21	31.91	32.17	negative	NA	NA	NA
B24	27.29	26.65	positive	yes	positive	yes	4 ambiguous positions
Pig
P4	25.59	25.44	positive	yes	weakly positive	yes	BLAST as Ascaris suum (99.18% identity with MH795157.1)
P6	24.24	23.58	positive	yes	weakly positive	yes	BLAST as Ascaris lumbricoides (98.35% identity with KY045802.1)
P23	25.76	25.71	negative	NA	NA	NA
P24	37.92	39.27	negative	NA	NA	NA
P48	30.35	30.49	negative	NA	NA	NA
P54	21.79	21.93	weakly positive	yes	positive	yes	BLAST as Metastrongylus pudendotectus (98.88% identity with MT338558.1 )
P74	30.51	30.85	negative	NA	NA	NA
P99	33.84	34.05	negative	NA	NA	NA
Dog
D2	37.09	35.10	positive	yes	positive	yes	BLAST as Ancylostoma caninum (95.91% identity with AP017673.1)
D11	24.24	24.25	negative	NA	NA	NA
D12	32.61	32.88	weakly positive	yes	weakly positive	low quality	BLAST as Strongyloides stercoralis
D13	24.66	24.80	negative	NA	NA	NA
